# Supplementary material for: The association between patellar malalignment and Osgood–Schlatter disease in children
Source: Front Pediatr. 2026 Mar 13;14:1753322. doi: 10.3389/fped.2026.1753322 (PMC13021672; doi:10.3389/fped.2026.1753322)
Supplement: Supplementary file 1 [file Table1.xlsx]

## Sheet: 原数据改版
Patient ID	Disease Status / OSD Onset(Values: 1 (Onset) or 0 (No Onset).)	Sex(Values: 0 (Female), 1 (Male).)	Age	BMI	Patellar Position(Values: 0 (Normal), 1 (Low / Patella baja), 2 (High / Patella alta).)	ISI Category(Values: 0 (ISI < 1.20), 1 (ISI > 1.20). ISI stands for Insall-Salvati Index.)	VAS Score	Recent Activity Level(Values: 0 (Normal / Usual), 1 (Low / Decreased), 2 (High / Increased).)
77	0	1	10	20.1	0	0	0	0
78	0	1	11	19.5	0	0	0	2
79	0	1	10	18.6	0	0	0	0
80	0	1	10	18.2	0	1	0	2
81	0	1	11	19.6	0	0	0	0
82	0	1	10	20.9	0	0	0	0
83	0	1	15	21.3	0	0	0	1
84	0	1	14	22.5	0	0	0	0
85	0	1	14	23	0	0	0	0
86	0	1	12	18.2	0	0	0	0
87	0	1	14	21.3	0	0	0	2
88	0	1	16	20.1	0	0	0	0
89	0	1	15	20.3	0	0	0	2
90	0	1	16	21.5	0	0	0	0
91	0	1	16	24.6	0	0	0	2
92	0	1	15	19.8	0	0	0	0
93	0	1	15	18.7	0	0	0	2
94	0	1	13	18.9	0	1	0	2
95	0	1	13	17.8	0	0	0	1
96	0	1	14	19.9	0	0	0	2
97	0	1	11	21	0	0	0	2
98	0	1	11	20.2	0	0	0	0
99	0	1	10	18.2	1	0	0	2
100	0	0	11	20.5	0	0	0	0
101	0	0	10	20.7	0	0	0	2
102	0	0	10	24.1	0	0	0	1
103	0	0	11	18.3	0	0	0	2
104	0	0	10	20.3	0	0	0	0
105	0	0	12	20.7	0	0	0	0
106	0	0	13	21.1	0	0	0	0
107	0	0	15	21.6	0	0	0	2
108	0	0	13	21.5	0	0	0	0
109	0	0	16	20.2	2	1	0	2
110	0	0	15	20.5	0	1	0	0
111	0	0	16	20.4	0	0	0	2
112	0	0	16	21.3	0	0	0	0
113	0	0	15	18.1	0	0	0	2
114	0	0	15	21.1	2	1	0	0
115	0	0	10	24.5	0	0	0	0
116	0	0	11	21.6	0	0	0	2
117	0	0	10	23.9	0	0	0	0
118	0	0	10	17.4	0	0	0	0
119	0	0	11	21.6	0	1	0	0
120	0	0	13	20.4	0	0	0	2
121	0	0	12	20.9	0	0	0	0
122	0	0	14	22.3	0	0	0	2
123	0	0	16	22.4	0	0	0	0
124	0	0	15	22.8	0	0	0	0
125	0	0	16	21.5	0	0	0	0
126	0	0	16	19.3	0	0	0	2
127	0	0	13	19.8	0	1	0	0
1	1	1	15	24.8	0	1	2	1
2	1	1	13	23.1	2	1	4	2
3	1	1	13	25.1	0	0	2	1
4	1	1	14	24.8	2	1	3	0
5	1	1	13	18.4	0	0	3	2
6	1	1	14	21.3	2	1	2	2
7	1	1	12	25.1	0	0	3	1
8	1	1	11	23.1	2	1	3	2
9	1	1	11	24.9	0	0	2	1
10	1	1	10	20.5	2	1	2	2
11	1	1	11	23.2	0	0	3	0
12	1	1	10	24.6	0	1	2	0
13	1	1	10	23.9	0	1	3	2
14	1	1	11	21.5	2	1	2	2
15	1	1	10	25.3	2	1	3	1
16	1	1	13	26.1	2	1	2	1
17	1	1	16	23.3	0	1	3	2
18	1	1	12	18.1	2	1	2	2
19	1	1	13	25.6	0	1	3	1
20	1	1	16	24.9	0	1	4	1
21	1	1	15	18.3	2	0	3	2
22	1	1	12	24.1	0	1	2	0
23	1	1	12	23.6	2	1	3	2
24	1	1	12	24.6	0	1	3	0
25	1	1	15	23.2	2	1	2	2
26	1	1	15	24.9	2	1	3	0
27	1	1	14	25.1	0	1	3	1
28	1	1	15	26.2	0	1	3	1
29	1	1	14	25.3	0	1	2	1
30	1	1	14	20.2	0	1	3	2
31	1	1	15	25.3	0	1	2	1
32	1	1	12	25.1	2	1	3	1
33	1	1	15	20.6	2	1	2	2
34	1	1	13	21.5	0	1	3	2
35	1	1	11	26.3	2	0	3	1
36	1	1	11	21.4	2	1	4	2
37	1	1	10	25.3	0	1	3	1
38	1	1	11	24.9	0	1	2	0
39	1	1	10	20.3	2	0	3	2
40	1	1	10	19.8	0	1	2	2
41	1	1	11	18.9	2	1	3	2
42	1	1	10	25.7	2	1	2	1
43	1	1	12	24.6	0	1	3	0
44	1	1	13	19.6	2	1	2	2
45	1	1	14	26.3	0	0	3	1
46	1	1	12	25.4	0	1	2	1
47	1	1	12	18.2	1	0	3	2
48	1	1	14	24.7	2	1	2	0
49	1	1	12	26.3	0	0	3	1
50	1	1	13	26.1	2	1	3	1
51	1	1	13	18.4	0	0	2	2
52	1	1	15	19.5	0	1	3	2
53	1	1	14	25.4	0	1	2	1
54	1	1	14	21.5	2	1	4	2
55	1	1	14	20.3	2	1	3	2
56	1	1	13	25.8	0	1	2	1
57	1	1	14	24.9	1	0	3	0
58	1	1	16	21.3	2	1	3	2
59	1	1	11	25.6	0	1	3	1
60	1	1	11	24.8	2	0	3	2
61	1	1	10	22.5	2	1	3	2
62	1	0	11	25.5	0	1	3	1
63	1	0	10	17.9	0	0	2	2
64	1	0	10	24.8	2	1	3	0
65	1	1	11	24.9	2	1	2	1
66	1	0	10	24.3	0	1	3	0
67	1	0	15	19.2	0	1	2	2
68	1	1	14	24.6	2	1	3	2
69	1	0	14	25.1	2	1	2	1
70	1	0	13	24.8	0	0	3	0
71	1	0	13	24.9	2	1	3	0
72	1	1	15	24.5	0	0	3	1
73	1	0	13	21.2	2	1	3	0
74	1	1	13	23.9	2	1	2	1
75	1	0	11	20.2	0	0	3	2
76	1	1	11	25	0	1	2	0
