# Supplementary material for: The association between patellar malalignment and Osgood–Schlatter disease in children
Source: Front Pediatr. 2026 Mar 13;14:1753322. doi: 10.3389/fped.2026.1753322 (PMC13021672; doi:10.3389/fped.2026.1753322)
Supplement: Supplementary file 2 [file Table2.xlsx]

## Sheet: 我所需要
Patient ID	Disease Status / OSD Onset(Values: 1 (Onset) or 0 (No Onset).)	BMI	ISI Category(Values
77	0	20.1	0.85				Cut-off Point	Sensitivity	1 - Specificity		Area Under the Curve (AUC)
78	0	19.5	0.92				16.4	1	1		Test Result Variable	Area
79	0	18.6	1.05				17.6	1	0.98		BMI	0.793
80	0	18.2	0.88				17.85	1	0.961		ISI	0.933
81	0	19.6	1.12				18	0.987	0.961
82	0	20.9	0.99				18.15	0.974	0.941
83	0	21.3	1.1				18.25	0.961	0.882
84	0	22.5	0.81				18.35	0.947	0.863
85	0	23	1.07				18.5	0.921	0.863
86	0	18.2	0.95				18.65	0.921	0.843
87	0	21.3	1.13				18.8	0.921	0.824
88	0	20.1	0.87				19.05	0.908	0.804
89	0	20.3	1.03				19.25	0.895	0.804
90	0	21.5	1.12				19.4	0.895	0.784
91	0	24.6	0.93				19.55	0.882	0.765
92	0	19.8	1.06				19.7	0.868	0.745
93	0	18.7	0.86				19.85	0.855	0.706
94	0	18.9	1.11				20	0.855	0.686
95	0	17.8	0.9				20.15	0.855	0.647
96	0	19.9	1				20.25	0.829	0.608
97	0	21	0.82				20.35	0.803	0.569
98	0	20.2	1.12				20.45	0.803	0.529
99	0	18.2	0.76				20.55	0.789	0.49
100	0	20.5	1.09				20.65	0.776	0.49
101	0	20.7	0.84				20.8	0.776	0.451
102	0	24.1	1.05				20.95	0.776	0.412
103	0	18.3	1.12				21.05	0.776	0.392
104	0	20.3	1.08				21.15	0.776	0.353
105	0	20.7	0.97				21.25	0.763	0.353
106	0	21.1	1.13				21.35	0.737	0.294
107	0	21.6	0.83				21.45	0.724	0.294
108	0	21.5	1.02				21.55	0.684	0.235
109	0	20.2	1.24				21.95	0.684	0.176
110	0	20.5	0.94				22.35	0.684	0.157
111	0	20.4	1.13				22.45	0.684	0.137
112	0	21.3	0.89				22.65	0.671	0.118
113	0	18.1	1.01				22.9	0.671	0.098
114	0	21.1	1.23				23.05	0.671	0.078
115	0	24.5	0.91				23.15	0.645	0.078
116	0	21.6	1.09				23.25	0.618	0.078
117	0	23.9	0.84				23.45	0.605	0.078
118	0	17.4	1.11				23.75	0.592	0.078
119	0	21.6	1.12				24	0.566	0.059
120	0	20.4	0.96				24.2	0.553	0.039
121	0	20.9	1.04				24.4	0.539	0.039
122	0	22.3	1.16				24.55	0.526	0.02
123	0	22.4	0.98				24.65	0.474	0
124	0	22.8	1.06				24.75	0.461	0
125	0	21.5	1.01				24.85	0.395	0
126	0	19.3	0.86				24.95	0.303	0
127	0	19.8	1.13				25.05	0.289	0
1	1	24.8	1.15				25.2	0.224	0
2	1	23.1	1.25				25.35	0.171	0
3	1	25.1	1.17733				25.45	0.145	0
4	1	24.8	1.26				25.55	0.132	0
5	1	18.4	1.10387				25.65	0.105	0
6	1	21.3	1.36018				25.75	0.092	0
7	1	25.1	1.15				25.95	0.079	0
8	1	23.1	1.26844				26.15	0.053	0
9	1	24.9	1.04946				26.25	0.039	0
10	1	20.5	1.23855				27.3	0	0
11	1	23.2	1.15				-0.24	1	1
12	1	24.6	1.12628				0.765	1	0.98
13	1	23.9	1.17326				0.775	0.987	0.98
14	1	21.5	1.33846				0.795	0.974	0.98
15	1	25.3	1.21				0.815	0.974	0.961
16	1	26.1	1.31086				0.825	0.974	0.941
17	1	23.3	1.15707				0.835	0.974	0.922
18	1	18.1	1.36611				0.845	0.974	0.882
19	1	25.6	1.14				0.855	0.974	0.863
20	1	24.9	1.14				0.865	0.974	0.824
21	1	18.3	1.2677				0.875	0.974	0.804
22	1	24.1	1.16				0.885	0.974	0.784
23	1	23.6	1.21				0.895	0.974	0.765
24	1	24.6	1.18				0.905	0.974	0.745
25	1	23.2	1.32				0.915	0.974	0.725
26	1	24.9	1.30432				0.925	0.974	0.706
27	1	25.1	1.15778				0.935	0.974	0.686
28	1	26.2	1.18				0.945	0.974	0.667
29	1	25.3	1.16				0.955	0.974	0.647
30	1	20.2	1.18				0.965	0.974	0.627
31	1	25.3	1.17				0.975	0.974	0.608
32	1	25.1	1.24611				0.985	0.974	0.588
33	1	20.6	1.2062				0.995	0.974	0.569
34	1	21.5	1.16				1.005	0.974	0.549
35	1	26.3	1.32				1.015	0.974	0.51
36	1	21.4	1.21				1.025	0.974	0.49
37	1	25.3	1.19				1.035	0.974	0.471
38	1	24.9	1.16				1.0447	0.974	0.451
39	1	20.3	1.31809				1.0497	0.961	0.451
40	1	19.8	1.15				1.055	0.961	0.412
41	1	18.9	1.23				1.065	0.961	0.373
42	1	25.7	1.21				1.075	0.961	0.353
43	1	24.6	1.1572				1.085	0.961	0.333
44	1	19.6	1.28				1.095	0.961	0.294
45	1	26.3	1.16				1.1019	0.961	0.275
46	1	25.4	1.14				1.1069	0.947	0.275
47	1	18.2	0.77				1.115	0.947	0.235
48	1	24.7	1.2814				1.123	0.947	0.137
49	1	26.3	1.18				1.1262	0.934	0.137
50	1	26.1	1.20954				1.1281	0.921	0.137
51	1	18.4	1.16				1.1346	0.921	0.059
52	1	19.5	1.12606				1.1393	0.908	0.059
53	1	25.4	1.19				1.1397	0.895	0.059
54	1	21.5	1.23				1.1448	0.842	0.059
55	1	20.3	1.26277				1.1498	0.829	0.059
56	1	25.8	1.16				1.1535	0.763	0.059
57	1	24.9	0.78				1.1571	0.75	0.059
58	1	21.3	1.2727				1.1575	0.737	0.059
59	1	25.6	1.16				1.1589	0.724	0.059
60	1	24.8	1.36				1.165	0.605	0.039
61	1	22.5	1.26667				1.1716	0.579	0.039
62	1	25.5	1.13944				1.1753	0.566	0.039
63	1	17.9	1.16				1.1787	0.553	0.039
64	1	24.8	1.32				1.185	0.5	0.039
65	1	24.9	1.25				1.1922	0.474	0.039
66	1	24.3	1.14964				1.2003	0.461	0.039
67	1	19.2	1.14				1.2079	0.447	0.039
68	1	24.6	1.34235				1.2098	0.434	0.039
69	1	25.1	1.22				1.215	0.382	0.039
70	1	24.8	1.19445				1.225	0.368	0.039
71	1	24.9	1.34				1.2343	0.342	0.02
72	1	24.5	1.13923				1.2393	0.329	0.02
73	1	21.2	1.25				1.2431	0.329	0
74	1	23.9	1.27				1.2481	0.316	0
75	1	20.2	1.15				1.255	0.276	0
76	1	25	1.17				1.2614	0.263	0
							1.2647	0.25	0
							1.2672	0.237	0
							1.2681	0.224	0
							1.2692	0.211	0
							1.2713	0.197	0
							1.2763	0.184	0
							1.2807	0.171	0
							1.2929	0.158	0
							1.3076	0.145	0
							1.3145	0.132	0
							1.319	0.118	0
							1.3292	0.079	0
							1.3392	0.066	0
							1.3412	0.053	0
							1.3512	0.039	0
							1.3601	0.026	0
							1.3631	0.013	0
