# Supplementary material for: The association between patellar malalignment and Osgood–Schlatter disease in children
Source: Front Pediatr. 2026 Mar 13;14:1753322. doi: 10.3389/fped.2026.1753322 (PMC13021672; doi:10.3389/fped.2026.1753322)
Supplement: Supplementary file 3 [file Table3.xlsx]

## Sheet: Sheet1
	Variables in the Equation
			B	S.E.	Wald	df	Sig.	Exp(B)
		Sex(1)	-1.7251	0.642472	7.20979	1	0.00725069	0.178154
		BMI	0.571305	0.169886	11.309	1	0.000771331	1.77058
		ISI(1)	-2.78086	0.639256	18.9238	1	1.36047e-05	0.0619853
		Recent Activity Level			7.20843	2	0.0272088
		Recent Activity Level(1)	-1.94961	0.765626	6.48428	1	0.0108833	0.14233
		Recent Activity Level(2)	-0.562054	1.14437	0.241227	1	0.623321	0.570037
		Constant	-9.02457	3.4455	6.86037	1	0.00881284	0.000120415
